# Supplementary material for: Mn-X (X = F, Cl, Br, I) Co-Doped GeSe Monolayers: Stabilities and Electronic, Spintronic and Optical Properties
Source: Nanomaterials (Basel). 2023 Jun 15;13(12):1862. doi: 10.3390/nano13121862 (PMC10301037; doi:10.3390/nano13121862)
Supplement: Supplementary file 1 [file nanomaterials-13-01862-s001.zip]

Archive with 1 entries (1 files):
- nanomaterials-2419855-supplementary.pdf
